# Supplementary material for: Sustained CREB phosphorylation by lipid-peptide liquid crystalline nanoassemblies
Source: Commun Chem. 2023 Nov 6;6:241. doi: 10.1038/s42004-023-01043-9 (PMC10628290; doi:10.1038/s42004-023-01043-9)
Supplement: Supplementary file 4 — Supplementary Data 1 [file 42004_2023_1043_MOESM4_ESM.xlsx]

## Sheet: Figure5
Figure 5a									Figure 5c
sample Name	Blanc	Control RA/FBS(-)	30min	1h	2h	3h				Blanc	no RA	RA/FBS(+)	RA/FBS(-)	6-OHDA
	0.041	0.765	0.574	0.459	0.36	0.26				0.041	0.334	0.393	0.238	0.281
	0.041	0.842	0.573	0.506	0.327	0.211				0.041	0.3	0.403	0.334	0.268
	0.041	0.837	0.568	0.618	0.328	0.225				0.041	0.34	0.401	0.28	0.24
	0.041	0.864	0.744	0.614	0.369	0.212			total protein		0.715	0.72	0.7	0.711
	0.041	0.715	0.708	0.614	0.337	0.221			normalization		0.40979	0.488889	0.281429	0.337553
	0.041	0.899	0.491	0.521	0.361	0.222					0.362238	0.502778	0.418571	0.319269
mean		0.820333									0.418182	0.5	0.341429	0.279887
									mean		0.396737
cellular viability		92.8999	68.3918	53.6356	40.9324	28.1009			TH activity (% of control)		103.29	123.228	70.9359	85.0823
		102.78	68.2635	59.6664	36.698	21.8135					91.3043	126.728	105.504	80.4737
		102.139	67.6219	74.0376	36.8263	23.6099					105.405	126.028	86.0593	70.5474
		105.603	90.2053	73.5244	42.0873	21.9418			mean		100	125.328	87.4996	78.7012
		86.4842	85.586	73.5244	37.9812	23.0967			sd		7.60455	1.85244	17.3288	7.4278
		110.094	57.7417	61.5911	41.0607	23.225
mean		100	72.9683	65.9966	39.2643	23.6313
sd		8.70261	12.3275	8.83479	2.37296	2.30598
Figue5d											Figue5e
		mean FL1/100000 cells			mean		mean FL2/100000 cells						mean FL2-A/100000 cells			mean	fold change			mean	sd
Control RA/FBS(-)		1.1625e+07	1.03082e+07	1.12178e+07	1.10503e+07		2.8941e+06	2.77673e+06	2.82439e+06		Control RA/FBS(-)		307873	238122	289332	278442	1.1057	0.855193	1.03911	1	0.105941
6-OHDA		1.22838e+07	1.23191e+07	1.22962e+07	1.22997e+07		3.32625e+06	3.21786e+06	3.21189e+06		6-OHDA 100µM		311645	317238	361638		1.11924	1.13933	1.29879	1.18579	0.0803241
											6-OHDA 200µM		445114	325768	416676		1.59858	1.16997	1.49645	1.42167	0.182799
		ratio FL1/FL2			mean						6-OHDA 300µM		499909	412266	490227		1.79538	1.48062	1.76061	1.67887	0.140901
Control RA/FBS(-)		3.81823	3.97962	3.91247	3.90344
6-OHDA		3.69777	3.82231	3.82942
		fold change			mean	sd
Control RA/FBS(-)		0.978171	1.01952	1.00231	1	0.0207695
6-OHDA		0.947309	0.979216	0.981036	0.969187	0.0189688
Figue5f												Figue5g
					mean				mean	sd				Concontration p-CREB (pg/ml)			mean	fold change			mean	sd
Control RA/FBS(-)		165831	204069	149200	173033	0.958376	1.17936	0.862262	1	0.162597		Control RA/FBS(-)		111.875	78.2985	90.7966	93.6568	1.19452	0.836015	0.969461	1	0.181194
6-OHDA 30min		489248	449429	361638		2.82748	2.59736	2.08999	2.50494	0.377329		U0126		70.4283	49.0671	57.0094		0.751983	0.523903	0.608705	0.628197	0.115283
6-OHDA 1h		247040	438861	416676		1.4277	2.53628	2.40807	2.12402	0.606424		6-OHDA 200µM		51.0819	66.0092	68.2455		0.545416	0.704799	0.728677	0.659631	0.0996305
6-OHDA 2h		308947	289332	242033		1.78548	1.67212	1.39877	1.61879	0.198795
														Total protein µg/ml			mean	fold change			mean	sd
												Control RA/FBS(-)		66.7708	63.368	70.1526	66.7638	1.0001	0.949137	1.05076	1	0.0508104
												U0126		36.6746	30.5804	42.7312	36.6621	0.549318	0.458038	0.640036	0.549131	0.090999
												6-OHDA 200µM		50.3042	44.3141	56.2575	50.2919	0.753465	0.663744	0.842634	0.753281	0.0894453

## Sheet: Figure6
Figure6b										Figure6c
	Control RA/FBS(-)	6-OHDA	PL-V	Blank-C	PL-H	PL-C				Control RA/FBS(-)	6-OHDA	PL-C	PL-H
	0.473	0.289	0.421	0.441	0.507	0.503				0.838	0.457	0.684	0.648
	0.476	0.321	0.432	0.457	0.553	0.449				0.821	0.446	0.696	0.55
	0.551	0.448	0.531	0.525	0.641	0.625				0.706	0.43	0.778	0.65
	0.453	0.353	0.51	0.536	0.544	0.491				0.723	0.488	0.757	0.612
	0.469	0.395	0.475	0.551	0.603	0.551				0.793	0.343	0.677	0.728
	0.394	0.308	0.405	0.373	0.479	0.487				0.757	0.492	0.674	0.547
mean	0.469333								mean	0.773
viability	100.781	61.5767	89.7017	93.9631	108.026	107.173			viability	108.409	59.1203	88.4864	83.8292
	101.42	68.3949	92.0455	97.3722	117.827	95.6676				106.21	57.6973	90.0388	71.1514
	117.401	95.4545	113.139	111.861	136.577	133.168				91.3325	55.6274	100.647	84.088
	96.5199	75.2131	108.665	114.205	115.909	104.616				93.5317	63.1307	97.9301	79.1721
	99.929	84.1619	101.207	117.401	128.48	117.401				102.587	44.3726	87.5809	94.1785
	83.9489	65.625	86.2926	79.4744	102.06	103.764				97.9301	63.6481	87.1928	70.7633
mean	100	75.071	98.5085	102.379	118.146	110.298			mean	100	57.2661	91.9793	80.5304
sd	10.7253	12.7597	10.8908	14.6691	12.7498	13.2079			sd	6.88782	7.03812	5.80968	8.8884
Figure6d
					mean	Fold change			mean	sd
	Control RA/FBS(-)	192693	190832	183782	189102	1.01899	1.00915	0.971865	1	0.0248572
	6-OHDA	296908	283463	292967		1.57009	1.49899	1.54925	1.53945	0.0365498
	PL-C	235216	267148	259793		1.24386	1.41272	1.37382	1.34346	0.088429
	PL-H	192693	190832	209547		1.01899	1.00915	1.10811	1.04542	0.0545205
Figure6e
		mean FL1/100000 cells				mean FL2/100000 cells				ratio FL1/FL2			mean	fold change			mean	sd
	6-OHDA	3.97788e+06	3.42518e+06	2.52201e+06		820636	695403	505644		4.84731	4.92546	4.98773	4.92017	0.985193	1.00108	1.01373	1	0.0143001
	PL-H	3.53292e+06	2.68443e+06	3.86499e+06		762828	553820	856734		4.63134	4.84711	4.51131		0.941298	0.985153	0.916902	0.947784	0.0345847
	PL-C	1.88583e+06	3.04962e+06	2.13099e+06		829292	677458	905854		2.27402	4.50157	2.35246		0.462184	0.914922	0.478127	0.618411	0.25691

## Sheet: Figure7
Figure7a, d, g
p-CREB pg/mL	OD
0	0.048	0.051	0.081				p-CREB pg/mL			mean				mean	sd
31.375	0.762	0.751	0.774		PL-C	6-OHDA	36.4772	32.9218	31.0004	33.4665	1.08996	0.983726	0.926311	1	0.0830306
62.75	1.261	1.231	1.431			3h	43.5718	43.8571	50.7568		1.30195	1.31048	1.51665	1.37636	0.121567
125.5	2.131	2.054	2.179			6h	83.3768	83.106	81.9173		2.49135	2.48326	2.44774	2.47412	0.0231977
250	3.052	3.018	3.295			24h	46.5534	50.8666	50.5167		1.39105	1.51993	1.50947	1.47348	0.0715828
500	3.742	3.681	3.797
1000	3.954	3.949	3.95		PL-H	6-OHDA	36.4772	36.4995	37.3605		1.08996	1.09063	1.11636	1.09898	0.01505
2000	3.95	3.949	3.949			3h	37.0801	45.0602	42.7545		1.10798	1.34643	1.27753	1.24398	0.122716
Best-fit values						6h	61.6926	66.5414	64.2422		1.84341	1.9883	1.9196	1.9171	0.0724759
Bottom	0.09527	0.1005	0.1255			24h	63.6027	61.1833	54.2598		1.90049	1.8282	1.62132	1.78333	0.144892
Top	4.127	4.133	4.093
IC50	118.2	123.9	106.3		PL-V	6-OHDA
HillSlope	1.367	1.348	1.447			3h	20.0054	21.3547	38.7425		0.597775	0.638094	1.15765	0.79784	0.312257
logIC50	2.073	2.093	2.027			6h	55.7946	57.1495	52.5226		1.66718	1.70766	1.56941	1.64808	0.0710783
Span	4.032	4.032	3.968			24h	23.525	24.2004	22.0387		0.702943	0.723123	0.65853	0.694865	0.0330451
Figure7b, e, h
p-AKT standard curve
p-AKT pg/mL	OD
0	0.182	0.178	0.181							mean					mean	sd
31.375	0.989	0.968	0.978		PL-C	6-OHDA	42.0554	49.5222	50.802	47.4599		0.886125	1.04345	1.07042	1	0.0995359
62.75	1.529	1.521	1.524			3h	34.186	32.3656	45.4509			0.720315	0.681958	0.957669	0.786648	0.149346
125.5	2.303	2.305	2.3			6h	42.8384	46.5284	34.186			0.902623	0.980374	0.720315	0.867771	0.133487
250	3.237	3.145	3.143			24h	26.8095	25.331	29.0179			0.564887	0.533735	0.611419	0.570014	0.039095
500	3.741	3.794	3.876
1000	3.951	3.954	3.359		PL-H	6-OHDA	42.0554	49.5222	50.802			0.886125	1.04345	1.07042	1	0.0995359
2000	3.944	3.947	3.547			3h	24.9948	28.0703	35.371			0.526651	0.591453	0.745283	0.621129	0.112296
Best-fit values						6h	37.0018	29.2293	30.3594			0.779645	0.615875	0.639687	0.678402	0.0884836
Bottom	0.2209	0.2136	0.2464			24h	20.4541	25.3736	38.8767			0.430977	0.534633	0.819149	0.59492	0.200986
Top	4.111	4.133	3.669
IC50	103.5	106.2	85.75		PL-V	6-OHDA	42.0554	49.5222	50.802
HillSlope	1.308	1.289	1.549			3h	32.5783	35.2373	43.626			0.686439	0.742466	0.919218	0.782708	0.121495
logIC50	2.015	2.026	1.933			6h	76.396	71.7434	76.825			1.6097	1.51167	1.61874	1.58003	0.05938
Span	3.89	3.919	3.423			24h	24.9106	23.9688	18.0925			0.524876	0.505032	0.381218	0.470375	0.0778477
Figure7c, f, i
p-ERK standard curve
p-ERK pg/mL	OD
0	0.129	0.152	0.129
31.38	0.351	0.434	0.357							mean					mean	sd
62.75	0.542	0.636	0.525		PL-C	6-OHDA	82.1606	54.5934	52.6167	63.1236		1.30158	0.864865	0.833552	1	0.261648
125.5	0.833	1.095	0.953			3h	259.597	175.863	174.88			4.11252	2.78601	2.77043	3.22299	0.770395
250	1.416	1.619	1.488			6h	255.106	224.254	226.159			4.04137	3.55262	3.58279	3.72559	0.273885
500	2.287	2.669	2.367			24h	209.703	226.159	138.047			3.32211	3.58279	2.18693	3.03061	0.742183
1000	3.343	3.703	3.347
2000	3.835	3.952	3.928		PL-H	6-OHDA	82.1606	54.5934	52.6167			1.30158	0.864865	0.833552	1	0.261648
						3h	205.343	152.615	152.615			3.25304	2.41772	2.41772	2.69616	0.482275
Best-fit values						6h	215.033	306.047	230.514			3.40654	4.84837	3.65179	3.9689	0.771454
Bottom	0.1935	0.2399	0.1568			24h	167.27	128.767	157.342			2.64989	2.03992	2.4926	2.39414	0.316677
Top	4.538	4.493	4.792
IC50	508.9	392.9	530.3		PL-V	6-OHDA	82.1606	54.5934	52.6167			1.30158	0.864865	0.833552	1	0.261648
HillSlope	1.263	1.319	1.143			3h	260.274	187.149	211.923			4.12324	2.9648	3.35727	3.48177	0.589169
logIC50	2.707	2.594	2.725			6h	177.364	138.967	107.516			2.80979	2.2015	1.70326	2.23818	0.554177
Span	4.344	4.253	4.635			24h	43.0179	20.8745	28.6109			0.681487	0.330692	0.453253	0.488478	0.178031

## Sheet: Figure8
Figure8a								Figure8b						Figure8c
		mean FL2/100000 cells	mean	Fold change	mean	sd		mean FL2/100000 cells	mean	Fold change	mean	sd		mean FL2/100000 cells	mean	Fold change	mean	sd
	Control RA/FBS(-)	591.57	615.56	0.961027	1	0.0344292	Control RA/FBS(-)	628	635.693	0.987898	1	0.03071	Control RA/FBS(-)	653.1	686.35	0.951555	1	0.0731463
		623.37		1.01269				621.19		0.977185				661.85		0.964304
		631.74		1.02629				657.89		1.03492				744.1		1.08414
	3h	1090.29		1.77122	1.82127	0.158459	3h	9003.34		14.163	14.061	0.402322	3h	15256.6		22.2285	21.9881	0.242901
		1042.69		1.69389				9155.61		14.4026				15094.9		21.993
		1230.33		1.99872				8656.58		13.6175				14923.2		21.7428
	6h	1730.62		2.81146	2.85222	0.0956634	6h	14529.4		22.8561	21.9367	0.813178	6h	16420.8		23.9248	22.3167	1.43135
		1713.53		2.78369				13758		21.6424				14538.4		21.1822
		1822.99		2.96151				13547.7		21.3116				14992		21.8431
	24h	1261.14		2.04877	2.68646	0.55589	24h	12383.2		19.4798	21.7763	1.99663	24h	21025.5		30.6337	31.7272	1.58994
		1889.01		3.06877				14460.6		22.7478				23027.8		33.5511
		1810.88		2.94184				14685.3		23.1012				21274.7		30.9968
Figure8d
p-CREB pg/mL	OD
0	0.048	0.051	0.081
31.375	0.762	0.751	0.774					p-CREB pg/mL			mean	fold change			mean	sd
62.75	1.261	1.231	1.431	6-OHDA	0.916	0.84	0.832	44.7739	39.8937	40.524	41.7306	1.07293	0.955983	0.971088	1	0.0636081
125.5	2.131	2.054	2.179	3h	2.703	2.6	2.5	183.982	178.044	157.286		4.4088	4.26652	3.76908	4.14813	0.335891
250	3.052	3.018	3.295	6h	3.1	3.072	2.955	259.196	265.953	238.871		6.21119	6.3731	5.72413	6.10281	0.337786
500	3.742	3.681	3.797	24h	1.2	1.1	1.169	57.9463	52.7487	58.1346		1.38858	1.26403	1.39309	1.34857	0.0732471
1000	3.954	3.949	3.95
2000	3.95	3.949	3.949
Best-fit values
Bottom	0.09527	0.1005	0.1255
Top	4.127	4.133	4.093
IC50	118.2	123.9	106.3
HillSlope	1.367	1.348	1.447
logIC50	2.073	2.093	2.027
Span	4.032	4.032	3.968
Figure8e
p-AKT pg/mL	OD
0	0.182	0.178	0.181
31.375	0.989	0.968	0.978		OD			p-AKT pg/mL			mean				mean	sd
62.75	1.529	1.521	1.524	6-OHDA	0.41	0.427	0.479	10.6668	11.6058	13.8958	12.0561	0.884759	0.962647	1.15259	1	0.137769
125.5	2.303	2.305	2.3	3h	0.47	0.462	0.466	13.3326	13.153	13.3282		1.10588	1.09098	1.10551	1.10079	0.00849904
250	3.237	3.145	3.143	6h	0.887	0.856	0.914	31.0264	30.0125	32.5411		2.5735	2.4894	2.69913	2.58734	0.105551
500	3.741	3.794	3.876	24h	0.671	0.66	0.7	21.8833	21.6339	23.1018		1.81512	1.79443	1.91619	1.84191	0.0651523
1000	3.951	3.954	3.359
2000	3.944	3.947	3.547
Bottom	0.2209	0.2136	0.2464
Top	4.111	4.133	3.669
IC50	103.5	106.2	85.75
HillSlope	1.308	1.289	1.549
logIC50	2.015	2.026	1.933
Span	3.89	3.919	3.423
Figure8f
p-ERK pg/mL	OD
0	0.129	0.152	0.129
31.38	0.351	0.434	0.357		OD			p-ERK pg/mL			mean	fold change			mean	sd
62.75	0.542	0.636	0.525	6-OHDA	0.237	0.27	0.227	13.4143	9.25342	10.8897	11.1858	1.19922	0.827246	0.97353	1	0.187396
125.5	0.833	1.095	0.953	3h	1.018	1.06	1.1	161.321	132.707	138.813		14.4219	11.8639	12.4098	12.8985	1.34721
250	1.416	1.619	1.488	6h	0.538	0.5	0.643	73.0722	49.5541	71.012		6.53257	4.43009	6.3484	5.77035	1.16435
500	2.287	2.669	2.367	24h	0.659	0.7	0.7	95.0141	79.3936	79.3936		8.49415	7.0977	7.0977	7.56319	0.806242
1000	3.343	3.703	3.347
2000	3.835	3.952	3.928
Bottom	0.1935	0.2399	0.1568
Top	4.538	4.493	4.792
IC50	508.9	392.9	530.3
HillSlope	1.263	1.319	1.143
logIC50	2.707	2.594	2.725
Span	4.344	4.253	4.635
